# Supplementary material for: Analysis of clinical characteristics and risk factors of community-acquired pneumonia complicated by parapneumonic pleural effusion in elderly patients
Source: BMC Pulm Med. 2023 Sep 20;23:355. doi: 10.1186/s12890-023-02649-4 (PMC10512587; doi:10.1186/s12890-023-02649-4)
Supplement: Supplementary file 1 — Additional file 1. [file 12890_2023_2649_MOESM1_ESM.xlsx]

## Sheet: raw date
Supplementary information file: Raw data
Patient	sex	Age	No smoking	Smoking	Quit smoking	Common diseases	Hypertension	Coronary disease	Cardiac insufficiency	COPD	Diabetes mellitus	Renal insufficiency	Nervous system diseases	Fever	Cough	Pectoralgia	Mental alterations	Chest tightness	1-4d (Course of dusease before admission)	5-10d (Course of dusease before admission)	>10d (Course of dusease before admission)	Top temperature	Temperature maintenance time	WBC	Neutrophils	Lymphocyte	Hb	PLT	CRP	PCT	D-dimer	Fbg	Albumin	BUN	Cr	Blood sodium	Hospital stay	CURB-65	Prognosis	Thoracentesis	Pleural effusion	Effusion location	Carbapenems or glycopeptides antibiotic	Drug combination
1	1	84	0	1	0	4	1	0	0	0	1	1	1	1	1	0	0	1	0	1	0	38.3	7	9.28	7.83	0.64	97	119	154.2	3.79	2.74	7.2	23.6	29.19	380.64	158.53	2	4	2	0	0		0	0
2	2	85	0	1	0	1	0	0	0	0	0	0	1	1	0	0	0	0	1	0	0	40.6	5	9.35	7.52	1.44	102	115	39.5	17.74	2.79	4.38	38.4	12.5	117.17	138.1	20	2	1	0	0		0	0
3	1	82	1	0	0	1	1	0	0	0	0	0	0	0	1	0	1	0	0	0	1			5.88	3.21	1.77	141	206	5	0.03	0.2	3.6	38.16	6.2	86.44	135	7	1	1	0	0		1	1
4	2	86	0	0	1	2	1	0	0	0	1	0	0	1	1	0	0	0	0	0	1	38.2	7	12.79	9.19	1.86	135	301	79.5	0.09	1.09	6.03	41.3	2.57	68.9	141.8	10	1	1	0	0		0	0
5	1	83	1	0	0	4	1	1	1	0	1	0	0	1	1	0	0	0	0	1	0	37.2	1	10.33	6.77	2.15	113	135	40.7	0.04	0.56	4.1	37.8	5.03	53.3	136.3	7	1	1	0	0		0	0
6	2	69	0	1	0	2	1	0	0	0	1	0	0	0	1	0	0	0	0	0	1			7.69	4.12	2.94	126	130	57.1	0.02	0.36	4.7	43.4	3.89	61.2	141.9	5	1	1	0	0		0	0
7	2	78	1	0	0	1	1	0	0	0	0	0	0	0	1	0	0	0	0	1	0			12.63	8.45	1.15	124	143	84.52	0.04	0.28	5.1	44.8	3.77	56.2	139.1	8	1	1	0	0		0	1
8	1	79	1	0	0	2	1	0	0	0	0	0	0	0	1	0	0	0	0	1	0			5.38	3.28	1.21	144	170	2.8	0.06	0.52	4	42.3	4.82	91	146	7	2	1	0	0		0	1
9	1	65	1	0	0	2	1	0	0	0	0	0	0	0	1	0	0	1	1	0	0			3.01	2.01	0.9	84	170	65	16.16	1.75	5.4	38.2	12.4	67.9	132.8	10	3	2	0	0		0	0
10	1	66	1	0	0	1	1	0	0	0	0	0	0	1	1	0	0	0	0	1	0	40	7	7.11	4.04	1.71	134	266	28.61	0.08	0.78	5.3	41.4	4.9	56.3	131.5	7	1	1	0	0		0	1
11	2	99	1	0	0	2	1	0	0	0	1	0	0	0	1	0	1	0	0	1	0			9.75	4.01	3.76	121	222	34.2	0.06	0.87	3.4	27.1	7.39	55.8	140	20	2	1	0	0		1	0
12	2	74	1	0	0	0	0	0	0	0	0	0	0	1	0	0	0	0	0	0	1	39.5	17	18.34	16.67	1.02	126	481	156	3.62	0.76	8.94	37.37	4.87	73.69	138.2	11	1	1	0	0		0	1
13	2	84	0	0	1	1	1	0	0	0	0	0	0	1	0	0	0	0	0	0	1	39.3	13	10.88	9.31	0.56	129	159	34.83	0.1	0.25	4.96	39.6	4.91	65.2	141.4	8	1	1	0	0		0	0
14	1	81	1	0	0	4	1	0	0	1	1	0	0	1	1	0	0	0	0	1	0	38.9	4	12.27	11.08	0.79	149	212	52.02	0.09	0.51	6.9	39.5	5.56	85.23	130.16	7	1	1	0	0		0	0
15	1	81	1	0	0	1	1	0	0	0	0	0	0	1	1	0	0	0	0	0	1	38.2	3	11.7	8.74	1.34	133	322	102	0.08	1.23	4.15	32.8	3.18	59.3	138.4	17	1	1	0	0		0	0
16	1	89	1	0	0	3	1	1	0	1	0	0	0	1	1	0	0	0	1	0	0	39	3	18.04	16.31	1.05	145	215	23	0.39	0.85	2.13	35.57	8.62	89.54	138	10	2	1	0	0		0	0
17	2	85	1	0	0	1	0	0	0	1	0	0	0	0	1	1	0	1	0	1	0			14.32	13.34	0.69	138	329	31	0.11	1.87	4.3	36.94	5.64	51.1	134.9	16	2	1	0	0		0	1
18	1	75	1	0	0	2	0	0	1	0	0	0	1	1	0	0	0	0	1	0	0	40	4	22.2	21.35	0.61	118	229	131.49	2.4	3.28	6.39	31.2	12.84	61.64	138.1	12	2	1	0	0		0	0
19	2	72	1	0	0	1	1	0	0	0	0	0	0	1	1	0	0	0	0	1	0	38	5	5.66	3.35	1.56	122	296	25	0.04	0.46	3.25	41.4	4.33	52.7	143.3	13	1	1	0	0		0	0
20	2	89	1	0	0	2	0	0	0	0	0	0	0	1	0	0	0	0	1	0	0	38	8	18.58	18.05	0.51	107	204	21.68	25.38	3.11	3.1	28.75	6.89	77.48	134.41	14	2	1	0	0		0	0
21	2	89	0	0	1	1	1	0	0	0	0	0	1	1	1	0	0	1	0	1	0	38	10	10.85	6.48	1.83	90	404	106.5	0.33	5.91	3.2	30.2	9.39	109.9	143.4	14	3	1	0	0		0	0
22	1	73	1	0	0	1	1	0	0	0	0	0	0	0	1	0	0	1	0	1	0			10.42	7.59	1.62	147	201	98	0.05	0.18	4.2	44.4	3.55	88.8	142.3	15	1	1	0	0		0	0
23	1	77	0	0	1	3	1	0	0	0	1	0	1	1	0	0	0	0	1	0	0	40	4	1.6	1.27	0.24	161	137	201.31	19.04	20	2.98	37.74	17.06	153.21	154	26	4	1	0	0		0	0
24	1	83	0	0	1	2	1	0	0	0	0	0	1	0	1	0	0	0	0	1	0			10.31	6.37	2.17	118	251	63.2	0.03	0.87	6.03	45.7	3.54	75.1	145.7	7	1	1	0	0		0	0
25	2	66	1	0	0	0	0	0	0	0	0	0	0	0	1	0	0	0	0	0	1			3.13	1.76	0.83	115	273	15	0.03	0.97	5.1	37.3	3.75	62.6	146.4	10	1	1	0	0		1	1
26	1	67	1	0	0	1	0	0	0	0	1	0	0	1	1	0	0	0	0	1	0	39.5	6	6.82	5.3	0.69	118	173	166.2	0.61	2.95	7.68	32.3	11.48	67.3	138.9	14	2	1	0	0		0	0
27	1	77	1	0	0	1	0	0	0	1	0	0	0	1	1	0	0	0	0	1	0	38.2	3	8.55	6.71	1.24	137	134	204	1.09	0.28	5.3	40.1	7.82	73	140.6	10	2	1	0	0		1	1
28	2	81	1	0	0	1	0	0	0	1	0	0	0	1	1	0	0	0	1	0	0	39.2	3	10.86	9.51	0.94	123	120	81.6	0.08	0.72	6.03	39.2	6.48	43.5	141.3	11	1	1	0	0		0	0
29	1	65	0	0	1	1	0	0	0	0	1	0	0	0	1	0	0	0	0	1	0			8.83	6.9	0.99	149	431	89	0.15	1.41	7.21	28.8	6.22	56.3	130.8	11	1	1	0	0		0	0
30	1	70	1	0	0	1	1	0	0	0	0	0	0	1	1	0	0	0	0	1	0	38.6	11	8.54	6.75	0.79	126	193	102.87	0.05	0.24	6.39	36.4	6.73	106.4	140	9	1	1	0	0		0	0
31	2	79	1	0	0	2	1	0	0	0	0	0	1	1	1	0	0	0	0	1	0	39	15	12.98	10.24	1.69	123	93	32	5.52	3.16	7.7	33.6	8.12	123	142.8	16	1	1	0	0		0	0
32	2	85	0	0	1	3	1	1	0	0	0	0	1	1	0	0	0	0	0	1	0	39	13	3.53	1.88	1.28	80	108	12.4	0.25	1.87	4.29	39.1	7.05	96.2	140.2	8	1	1	0	0		0	0
33	1	68	1	0	0	1	1	0	0	0	0	0	0	1	1	0	0	0	0	1	0	38.9	5	8.99	6.32	2.11	138	323	34	0.06	0.68	4.9	35.3	3.09	72.9	138.2	9	1	1	0	0		0	0
34	2	81	1	0	0	2	1	1	0	0	0	0	0	0	1	0	0	1	0	1	0			4.71	2.56	1.71	118	155	0.5	0.02	0.15	2.44	41.07	4.88	72.48	144.32	10	1	1	0	0		0	1
35	1	85	1	0	0	1	0	0	0	0	0	0	0	1	1	0	0	0	1	0	0	39.4	5	11.23	8.94	1.03	121	141	85.9	2.67	20	3.4	33.8	5.6	50.8	141.2	15	1	1	0	0		1	0
36	1	85	1	0	0	1	0	0	0	0	0	0	1	1	1	0	0	0	0	0	1	39.2	4	10.98	10.05	0.61	119	124	26.53	3.02	2.16	3.87	37.83	4.74	54.18	134.94	10	1	1	0	0		0	0
37	2	65	0	0	1	0	0	0	0	0	0	0	0	1	1	0	0	0	0	1	0	39	14	5.86	3.07	1.59	115	324	126.3	0.09	0.83	7.68	34.3	3.37	55	135	11	1	1	0	0		0	0
38	2	85	0	0	1	3	1	1	0	0	0	0	1	1	1	0	0	0	0	1	0	38.3	6	14.78	13.01	0.84	146	239	48.71	0.4	0.76	4.38	36.7	11.24	90.6	138.85	12	3	2	0	0		0	0
39	1	68	0	1	0	0	0	0	0	0	0	0	0	1	1	0	0	1	1	0	0	39.4	3	8.65	7.47	0.91	128	188	162.7	52.15	2.43	7.7	33.44	8.61	87.54	139.34	13	3	1	0	0		0	0
40	1	76	1	0	0	0	0	0	0	0	0	0	0	1	1	0	0	0	0	1	0	38.3	5	7.71	5.62	1.3	116	208	110.7	0.06	1.56	5.1	35.1	3.55	75.8	136.2	10	1	1	0	0		0	0
41	2	80	1	0	0	2	1	0	0	0	1	0	0	0	1	0	0	0	0	0	1			5.98	3.42	1.11	118	181	12.3	0.04	1.23	5.3	35.84	4.88	49.73	137	10	1	1	0	0		1	1
42	1	88	0	1	0	1	0	0	0	0	0	0	1	1	1	0	0	0	0	0	1	37.9	15	8.28	7.57	0.36	117	141	57.1	0.22	10.23	1.2	32.2	7.87	56.7	134.2	17	3	1	0	0		0	0
43	2	81	1	0	0	4	1	1	1	0	1	0	0	1	1	0	0	1	0	1	0	38	5	11.99	9.06	1.54	121	253	75	0.04	0.18	4.2	42.9	3.52	62	143.6	12	1	1	0	0		0	0
44	1	74	1	0	0	2	0	1	1	0	0	0	0	0	0	0	0	1	0	0	1			6.91	6.02	0.34	135	182	23.47	0.05	1.56	4.1	33.4	5.65	86.31	140.17	16	1	1	0	0		0	0
45	2	72	0	1	0	3	1	1	0	0	1	0	0	0	1	0	0	1	0	0	1			9.86	5.7	1.92	112	201	5.71	0.05	0.47	4.4	38.2	6.54	62.3	138.5	12	1	1	0	0		0	0
46	2	68	1	0	0	1	0	0	0	0	0	0	0	1	1	0	0	0	1	0	0	38	2	5.2	3.82	0.95	86	110	192.9	1.08	21.4	5.21	32.5	10.52	269.5	133.7	13	2	1	0	0		0	0
47	1	81	1	0	0	3	1	0	0	0	1	0	1	1	1	0	0	0	1	0	0	39	7	6.17	5.35	0.48	137	202	22.49	0.27	0.37	4.91	43.25	4.87	41.83	134.9	9	1	1	0	0		0	0
48	1	81	1	0	0	2	1	0	0	0	0	0	0	1	1	0	0	0	1	0	0	38.3	10	8.06	6.91	0.61	91	155	135.3	4.93	1.18	6.5	28.3	34.13	110.5	153	23	3	1	0	0		0	0
49	1	81	0	0	1	2	1	0	0	0	0	0	1	1	1	0	0	0	1	0	0	38.3	15	8.06	6.91	0.61	97	155	135.3	4.93	1.18	6.5	28.3	24.13	110.5	153	23	3	1	0	0		0	0
50	1	82	0	1	0	1	0	0	0	0	0	0	1	1	1	0	0	0	0	0	1	38	5	5.44	3.79	1.17	136	300	45	0.04	0.32	3.9	42.1	5.33	79.2	137.5	12	1	1	0	0		0	0
51	2	66	0	1	0	0	0	0	0	0	0	0	0	1	1	0	0	0	0	0	1	38.6	10	6.86	4.18	1.93	101	340	76.6	0.05	1.08	7.7	39.4	2.38	35.2	143.3	7	1	1	0	0		0	0
52	1	81	0	0	1	2	1	0	0	0	1	0	0	1	1	0	0	0	0	0	0	39	8	17.17	15.05	1.32	136	236	47.46	0.15	11.96	5.38	39.11	12.16	92.55	137.95	19	2	1	0	0		0	0
53	1	84	0	0	1	0	0	0	0	0	0	0	0	0	1	0	0	1	0	1	0			10.29	7.9	1.39	111	229	46.1	0.06	0.94	5.82	38.2	4.48	98	145.3	11	1	1	0	0		0	0
54	2	82	1	0	0	1	0	0	0	0	1	0	0	1	1	1	0	1	1	0	0	37.9	4	2.1	1.2	0.8	115	138	34.2	0.06	1.9	2.3	31.3	2.78	44.8	142.3	8	1	1	0	0		0	1
55	2	66	0	1	0	1	1	0	0	0	0	0	0	0	1	0	0	0	0	0	1			4.9	2.44	1.78	119	221	3	0.03	0.17	2.6	48.1	3.37	52.6	137.2	11	1	1	0	0		0	0
56	1	85	1	0	0	1	1	0	0	0	0	0	0	1	1	0	0	0	1	0	0	39.2	5	9.01	6.29	1.78	148	118	102.1	0.1	0.58	4.5	45.5	8	131.8	137	9	2	1	0	0		0	0
57	1	80	1	0	0	2	1	0	0	1	0	0	0	0	1	0	0	1	0	1	0			10.38	7.5	1.47	125	200	153.4	0.06	1.22	4.7	35.99	5.95	63.91	130.46	9	1	1	0	0		0	1
58	1	97	0	1	0	3	1	0	0	1	1	0	0	1	1	0	0	1	1	0	0	37.9	1	2.91	2.41	0.32	113	113	121	2.09	4.68	4.62	35	9.3	133.5	123.4	1	4	2	0	0		0	0
59	1	77	1	0	0	1	0	0	0	0	0	0	0	1	1	0	0	0	1	0	0	37.8	2	5.69	4.06	1.05	129	167	7.12	0.05	0.28	3.4	38	5.74	89.1	142	7	1	1	0	0		0	0
60	2	67	1	0	0	1	1	0	0	0	0	0	0	0	1	1	1	0	0	0	1			5.81	2.69	2.46	127	227	64.2	0.06	1.11	3.5	44	4.9	53.2	142	9	1	1	0	0		1	1
61	2	88	1	0	0	0	0	0	0	0	0	0	0	1	1	0	0	0	0	0	1	38	7	7.85	6.89	0.82	121	266	43.42	0.05	1.25	6.4	31	5.11	47.2	144.87	9	1	1	0	0		0	0
62	1	85	1	0	0	1	1	0	0	0	0	0	0	0	1	0	1	0	0	1	0			5.99	3.57	1.76	139	171	1.1	0.03	0.79	4.7	42.7	7.56	96.8	144.7	6	2	1	0	0		1	1
63	1	84	1	0	0	3	1	0	1	0	0	1	1	1	1	0	0	0	1	0	0	39	5	5.64	3.71	1.46	146	58	31.34	0.14	4.47	3.03	40.27	9.41	137.97	139.42	12	2	1	0	0		0	0
64	2	88	0	0	1	2	1	1	0	0	0	0	0	1	1	1	0	0	1	0	0	39	3	18.11	16.06	1.02	105	141	185.86	8.86	2.96	6.78	30	18.35	157.7	138.2	20	2	1	0	0		0	0
65	2	75	0	1	0	1	1	0	0	0	0	0	0	1	1	1	0	0	0	1	0	38.9	10	11.8	9.7	0.65	126	208	89	1.02	0.65	6.5	38.5	3.76	79.5	145.8	12	1	1	0	0		0	0
66	2	66	1	0	0	0	0	0	0	0	0	0	0	1	1	0	0	0	1	0	0	39	3	8.73	6.76	1.12	126	178	47.1	0.1	0.7	6.66	41	3.81	50.1	141.1	9	1	1	0	0		0	0
67	2	92	0	0	1	4	1	0	1	0	1	0	1	1	1	0	0	0	0	1	0	38	5	15.16	13.49	1.09	121	183	69.34	0.71	14.83	6.22	25.37	10.97	71.57	143.37	17	3	2	0	0		0	0
68	2	92	1	0	0	2	1	0	0	0	1	0	0	1	1	0	0	0	0	1	0	38	4	9.47	7.65	1.01	128	213	79.24	0.56	3.88	7.68	35	5.87	50.3	147.8	13	1	1	0	0		0	0
69	1	80	0	0	1	3	1	1	0	0	0	0	1	0	1	0	0	1	0	1	0			9.23	7.85	0.89	148	316	5.25	0.03	0.57	3.36	39.58	5.65	79.13	141.58	8	1	1	0	0		0	0
70	1	71	0	0	1	3	1	0	0	0	1	0	1	0	1	0	0	0	1	0	0			15.62	13.12	1.22	124	152	96	0.24	0.51	5.12	41.8	8.85	60	146.5	10	2	1	0	0		0	0
71	2	91	1	0	0	2	0	0	1	0	0	0	0	1	1	0	0	0	0	1	0	37.5	2	12.48	9.82	0.99	111	320	102	1.54	1.7	5.3	29.85	3.14	73.7	142.5	13	2	1	0	0		0	1
72	2	65	0	1	0	0	0	0	0	0	0	0	0	1	1	0	0	0	0	1	0	38.1	5	8.38	6.91	1.12	100	116	42.26	0.05	0.36	4.7	37	2.13	53.6	141.1	7	1	1	0	0		0	0
73	2	69	1	0	0	0	0	0	0	0	0	0	0	1	1	0	0	0	0	1	0	38.5	7	12.84	10.05	1.73	109	261	80	0.1	0.37	6.8	37.67	4.45	53.62	131.63	11	1	1	0	0		0	0
74	1	83	0	0	1	2	1	0	0	0	0	0	1	1	1	0	0	0	1	0	0	38.5	3	4.71	3.58	1.01	115	104	23	0.09	0.78	2.97	38	6.1	147.7	139.7	14	1	1	0	0		0	0
75	2	67	1	0	0	0	0	0	0	0	0	0	0	1	1	0	0	0	1	0	0	38.5	2	5.71	4.31	1	115	160	5.45	0.09	0.34	3.2	48.6	9.25	93.54	147.7	13	2	1	0	0		0	0
76	1	70	1	0	0	1	1	0	0	0	0	0	0	0	1	0	0	0	0	1	0			3.92	2.25	0.99	141	214	19.4	0.04	0.5	4.2	40.1	4.14	88.7	140.3	5	1	1	0	0		0	0
77	1	78	1	0	0	2	0	0	0	0	1	0	1	1	0	0	0	1	1	0	0	38.5	6	17.33	15.28	0.87	75	553	140.79	6.94	1.14	6	33.24	6.92	77.58	137.6	11	3	2	0	0		0	0
78	2	67	0	1	0	0	0	0	0	0	0	0	0	0	1	0	0	0	1	0	0			3.91	1.76	1.36	105	231	13.5	0.04	1.08	4.29	35.4	4.84	268.3	144	8	1	1	0	0		0	0
79	2	70	1	0	0	1	1	0	0	0	0	0	0	0	1	0	1	1	0	0	1			11.52	8.22	1.98	117	243	62.98	0.15	0.84	5.7	26.37	3.86	49.71	135	19	2	1	0	1	L	1	1
80	1	76	1	0	0	2	1	0	0	0	0	0	1	1	1	0	0	1	0	0	1	38.2	10	10.96	9.2	1.1	112	135	180	0.13	2.95	7.7	35.2	5.4	62.1	131.3	15	1	1	1	1	R	1	1
81	1	86	1	0	0	3	0	0	0	1	1	1	0	1	1	0	0	0	0	1	0	38.2	10	17.33	15.89	0.84	124	401	314.05	2.06	0.6	3.1	31.91	24.4	164.34	115.24	23	3	2	0	1	L+R	0	0
82	2	92	0	1	0	5	1	1	1	0	0	1	1	1	1	0	0	0	0	1	0	38.6	8	11.63	8.83	1.78	112	365	116.5	0.05	0.95	7.7	30.8	3.43	66.4	139.8	16	1	1	1	1	R	0	0
83	1	76	1	0	0	1	0	0	0	0	0	0	0	1	1	0	0	0	1	0	0	38	5	1.81	1.48	0.26	95	171	135.84	2.03	2.12	3.93	22	11	22.9	141.1	26	3	1	1	1	L+R	0	0
84	1	69	0	0	1	1	0	0	0	1	0	0	0	1	1	1	0	0	0	0	1	39	3	11.36	9.35	0.7	124	274	132	0.37	0.85	5.3	41.1	4.17	52.9	131	14	1	1	0	1	L+R	1	1
85	1	80	1	0	0	3	1	0	0	0	1	0	1	1	1	0	0	0	0	1	0	39	12	11.67	10.8	0.6	137	170	59.62	0.16	2.42	5.7	32.5	0.61	103.4	140.5	4	4	2	0	1	R	0	0
86	1	80	0	0	1	3	1	0	0	0	1	0	0	1	1	0	0	1	0	1	0	39	10	11.67	10.8	0.6	137	170	119.6	0.16	2.42	5.7	29.67	8.61	103.4	140.5	4	3	2	1	1	R	0	0
87	2	92	0	1	0	2	1	0	0	0	0	0	1	1	1	0	0	0	1	0	0	38	3	7.08	6.3	0.78	112	184	61.04	0.05	4.19	2.8	32.1	5.57	31.6	152.67	17	1	1	1	1	R	0	0
88	1	82	0	0	1	3	1	0	1	0	1	1	0	0	1	0	0	1	1	0	0			11.53	10.24	0.91	80	343	127	0.62	3.55	2.75	32.1	9.92	158.9	136.7	3	4	2	0	1	L+R	0	0
89	1	78	1	0	0	3	0	0	1	1	0	1	1	1	1	0	0	0	1	0	0	39.4	24	12.1	10.1	0.51	117	267	108.2	3.3	3.75	5.12	4.52	11.43	168.12	126.2	20	3	2	1	1	R	0	0
90	2	93	1	0	0	2	1	0	0	0	0	0	1	0	1	0	0	1	1	0	0			21.04	18.25	0.42	48	113	42.26	11.68	1.05	2.4	36.41	13.81	134.28	148.16	5	3	2	0	1	L+R	0	1
91	1	81	1	0	0	2	1	0	0	1	0	0	0	0	1	0	1	1	0	1	0			10.3	8.1	1.5	132	145	89.4	1.21	0.82	4.7	38.9	6.52	61.4	138	10	1	1	1	1	R	1	0
92	1	81	1	0	0	1	0	0	0	1	0	0	0	1	1	0	0	1	0	0	1	38.8	3	6.11	5.09	0.3	128	289	34	0.43	1.01	8.2	35.35	9.58	125.14	135.24	9	2	1	1	1	R	0	0
93	1	90	0	0	1	1	1	0	0	0	0	0	0	1	1	0	0	1	1	0	0	38.5	5	9.23	7.88	0.78	108	177	189.75	5.35	1.38	7.68	32.66	12.89	184.16	142.1	16	3	1	1	1	L	0	0
94	2	88	1	0	0	1	0	0	0	0	0	0	1	1	1	0	0	0	1	0	0	38.9	5	7.01	5.72	1.02	81	98	37.3	12.75	6.25	4.8	25	15.23	80.7	140.3	17	3	2	1	1	L+R	0	0
95	1	86	1	0	0	1	0	0	0	0	0	0	1	1	1	0	1	1	1	0	0	38.2	5	10.56	9.23	1.02	96	259	71.7	0.42	1.75	3.7	33.2	6.01	48.6	145.8	44	2	2	1	1	R	1	1
96	1	86	0	0	1	1	1	0	0	0	0	0	0	1	0	0	0	1	1	0	0	39	10	8.34	7.01	0.85	139	61	24.58	6.77	3.79	3.65	39.8	10.63	120.4	143.5	27	4	1	1	1	R	0	0
97	2	81	1	0	0	2	1	0	0	0	1	0	0	0	1	0	0	1	1	0	0			8.93	6.36	1.7	122	318	3.31	0.05	0.81	4.3	32.97	5.43	20.02	142	7	1	1	0	1	L+R	0	0
98	2	74	1	0	0	1	0	0	0	0	0	0	1	1	1	0	1	0	0	1	0	39.5	3	19.67	15.84	0.78	142	191	128	0.87	2.47	4.5	36.23	11.55	109.54	143.62	6	3	2	0	1	R	1	1
99	2	83	0	1	0	3	1	1	0	0	0	0	1	1	1	0	0	0	0	1	0	38.5	9	7.08	5.92	0.98	98	166	43.19	0.11	0.85	5.12	29.89	4.88	61.89	138.28	15	1	1	1	1	R	0	0
100	2	90	1	0	0	1	0	0	0	0	0	0	1	0	1	0	0	1	1	0	0			6.55	5.14	1.02	96	210	58.03	0.18	1.41	3.4	29.77	10.67	77.81	141	1	4	2	1	1	R	0	0
101	2	94	1	0	0	2	1	0	0	0	0	0	1	1	0	0	1	0	1	0	0	37.4	4	6.96	4.02	1.47	114	274	65	0.04	6.43	3.9	32.5	7.56	86.2	135.04	11	2	1	1	1	R	1	0
102	1	72	1	0	0	1	1	0	0	0	0	0	0	0	1	1	0	0	0	0	1			16.77	15.25	0.65	128	283	235.23	0.47	1.62	8.2	33.91	16.44	91.2	134.9	14	2	1	0	1	R	0	0
103	1	77	0	0	1	2	1	0	0	0	0	0	0	0	1	0	0	1	1	0	0			11.46	10.55	0.64	91	255	104.45	0.35	4.16	4.3	28.06	7.13	89	126.43	12	3	2	1	1	L	0	1
104	2	70	1	0	0	2	1	0	0	0	1	0	0	1	0	0	0	0	0	1	0	40.1	11	3.31	2.89	0.16	119	51	25	0.08	0.47	6.1	35.18	6.21	64.28	134.55	10	1	1	0	1	L	1	1
105	1	69	0	0	1	3	1	0	0	0	1	0	0	1	0	0	0	0	1	0	0	38.5	2	9.99	6.25	3.12	159	183	105	0.05	0.2	3.98	38.7	6.8	83.59	133.08	11	2	1	1	1	L	0	0
106	1	88	1	0	0	1	0	0	1	0	0	0	1	1	1	0	0	0	0	1	0	39	12	6.54	4.89	1.02	88	289	154.2	0.35	0.83	4.2	24	2.75	49.1	132	21	2	1	1	1	L+R	0	0
107	1	96	1	0	0	1	0	0	0	0	0	0	1	1	1	0	0	1	0	0	1	39.2	12	8.4	7.41	0.54	120	191	88.1	0.57	3.9	4.4	24.64	6.04	59.73	157.15	21	3	2	1	1	L	1	1
108	1	85	0	0	1	1	1	0	0	0	0	0	0	1	1	0	0	0	0	0	1	38.2	20	9.21	6.54	0.98	118	229	117	0.05	1.76	4.79	29.4	6.15	119.5	137.3	17	2	1	1	1	R	0	0
109	1	83	1	0	0	1	0	0	1	0	0	0	0	1	1	0	0	0	1	0	0	38.3	3	12.62	11.66	0.78	151	226	12	0.55	0.8	3.75	34.1	3.69	71.8	131.97	11	1	1	1	1	L	0	0
110	1	82	1	0	0	1	0	0	0	0	0	0	1	1	1	0	0	0	1	0	0	39	3	12.9	10.4	1.2	123	150	25.8	0.59	1.04	4.4	33.4	6.12	71	135	13	1	1	1	1	R	0	0
111	1	88	0	1	0	2	1	1	0	0	0	0	0	0	1	0	0	1	0	1	0			5.63	3.36	0.88	128	192	75.9	0.07	1.24	5.7	41	4.89	74.4	132.5	7	1	1	1	1	R	0	0
112	1	91	0	1	0	4	1	1	0	0	1	0	1	1	1	0	0	0	1	0	0	39	7	6.28	5.84	0.35	151	92	104.8	1.67	1.09	6.03	26.18	16.85	108.89	139.3	3	3	2	1	1	L+R	0	0
113	1	88	0	1	0	0	0	0	0	0	0	0	0	0	1	0	0	1	0	1	0			6.31	5.77	0.4	121	118	132.5	0.21	0.99	5.45	39.8	7.02	54.6	146	8	1	1	1	1	L+R	0	0
114	1	75	0	0	1	1	0	0	1	0	0	0	1	0	1	0	0	1	1	0	0			10.58	4.67	0.32	110	174	78.3	0.65	1.16	7.68	30.7	12.97	74.4	142.6	13	4	2	1	1	L	0	0
115	1	77	1	0	0	2	1	0	0	0	0	0	1	1	1	0	0	1	0	1	0	37.9	7	25.49	24.06	1.03	135	121	167.64	1.11	3.57	2.7	34.11	11.44	69.4	135.1	23	2	1	1	1	R	1	0
116	1	88	0	1	0	2	0	0	0	1	0	0	0	0	1	1	0	1	0	1	0			3.96	1.71	1.5	121	240	54	0.22	0.73	2.6	44	8.13	104.7	144.3	8	2	1	0	1	L	0	0
117	1	74	0	0	1	1	0	0	0	0	0	0	1	1	1	0	0	0	1	0	0	38.4	4	11.34	7.84	1.12	107	154	66.9	0.26	5.74	4.8	36.7	6.9	82.3	114.87	5	2	1	1	1	L+R	0	1
118	1	76	1	0	0	1	0	0	0	0	0	0	1	0	1	0	0	1	1	0	0			14.25	13.1	0.62	131	195	209.4	3.61	1.54	5.2	21.6	4.34	66.75	147.05	14	4	1	0	1	R	1	0
119	1	85	1	0	0	3	0	1	0	1	0	0	0	1	1	0	1	0	1	0	0	39.7	35	11.93	8.55	1.7	111	212	28.61	0.08	0.24	2.4	42.92	8.45	68.92	140.35	10	2	1	1	1	L	1	1
120	2	75	0	0	1	3	1	0	0	0	1	0	0	1	1	0	0	0	1	0	0	38.3	5	4.72	4.03	0.64	70	138	18.35	0.28	2.1	5.1	27.03	26.03	155.99	134.1	21	2	1	1	1	R	0	0
121	2	84	1	0	0	4	1	1	0	0	1	1	0	1	1	0	0	1	0	1	0	38	5	12.17	9.64	1.14	90	222	339	0.21	3.37	8.7	30.75	14.54	251.25	130.42	11	2	1	1	1	L	1	1
122	2	75	1	0	0	0	0	0	0	0	0	0	0	0	1	0	0	0	0	1	0			5.93	4.23	1.06	124	264	13.5	0.02	1.44	4.3	41.1	5.33	57.9	144.2	19	1	1	1	1	L	0	0
123	2	87	0	1	0	2	0	1	0	1	0	0	0	1	1	0	0	1	1	0	0	39	12	8.46	7.25	0.81	99	341	34.2	1.14	9.15	5.69	30.41	5.47	47	140	16	3	2	1	1	R	0	0
124	2	72	1	0	0	0	0	0	0	0	0	0	0	1	1	1	0	0	0	1	0	37.5	5	8.52	6.94	1.22	142	122	25.8	0.07	0.19	4.6	50.36	5.97	55.31	142.15	12	1	1	1	1	L+R	0	0
125	2	79	1	0	0	3	1	1	0	0	0	0	0	1	1	1	0	1	0	1	0	38	12	6.76	5.59	1.06	111	178	164.32	0.25	3.22	6.03	37.4	8	75.2	131.4	7	2	2	0	1	L	0	0
126	1	76	1	0	0	1	0	0	0	0	0	0	1	1	0	0	0	1	1	0	0	39.2	20	9.65	7.42	1.33	103	343	96.55	0.29	3.29	7.7	35.81	2.98	68.86	138.59	28	2	1	1	1	R	0	0
127	2	81	1	0	0	2	1	0	0	0	0	0	0	0	1	1	0	1	1	0	0			6.27	4.87	1.01	165	164	6	0.05	0.23	2.1	47.91	5.25	55.7	147	9	1	1	1	1	R	0	0
128	2	87	0	0	1	2	0	0	0	0	1	0	0	1	1	0	0	0	0	1	0	39.4	15	22.23	21.54	0.65	124	243	189	0.21	2.4	4.41	32.83	5.27	31.84	142.94	8	2	2	1	1	R	0	0
129	2	76	0	0	1	4	1	0	0	0	1	0	1	1	1	0	0	1	0	1	0	38.2	4	9.26	7.01	1.24	122	132	56	0.32	1.08	4.29	32.1	7.41	43.51	128.94	10	2	1	1	1	R	0	0
130	1	77	1	0	0	0	0	0	0	0	0	0	0	0	1	0	0	1	0	0	1			7.35	4.38	1.13	122	261	25.8	0.05	1.96	4.7	35.2	5.08	69	140	15	1	1	1	1	L	0	0
131	1	93	1	0	0	3	1	1	1	1	0	0	0	0	1	0	0	0	0	1	0			5.56	4.4	0.62	126	152	23.1	0.13	0.55	3.8	38.3	4.01	42.8	141.7	12	1	1	1	1	R	1	0
132	1	78	1	0	0	2	0	0	0	0	1	0	1	1	0	0	0	1	0	1	0	39.4	6	21.48	18.2	1.55	105	373	167.55	10.32	0.92	5.7	32.33	10.08	69.81	126.51	16	3	1	1	1	R	0	0
